# Supplementary material for: Multivalent interactions drive nucleosome binding and efficient chromatin deacetylation by SIRT6
Source: Nat Commun. 2020 Oct 16;11:5244. doi: 10.1038/s41467-020-19018-y (PMC7568541; doi:10.1038/s41467-020-19018-y)
Supplement: Supplementary file 4 — Source Data [file 41467_2020_19018_MOESM4_ESM.xlsx]

## Sheet: Figure 1a
	[Protein] (M)	Fraction Bound Values for each experiment
	0	0	0	0	0	0	0
	1e-08	0.118842	0.123165	0.174236	0.172757		0.18327
	3e-08	0.375735	0.290789	0.375874	0.457629	0.309715	0.429429
	5e-08	0.52193	0.435093	0.645514	0.626362	0.552632	0.622926
	1e-07	0.925469	0.745529	0.929004	0.856562	0.901021	0.887275
	3e-07	0.990347	0.977994	0.969576	0.923206	1.05012	0.979201
	5e-07	0.995226	0.974188	0.976865		0.968237	0.972498

## Sheet: Figure 1b
			Integrated Densitometry Values					Integrated Densitometry Values
		Band ID	TAMRA Signal	Sybr Safe Signal	TAMRA Signal Normalized to Sybr Safe Signal		Condition	Normalized TAMRA Signal of Top Bound Band Divided by Bottom Bound Band
		50 nM SIRT6 Bottom Bound Band	3720000	2200000	1.69091		50 nM SIRT6	1.59837
		50 nM SIRT6 Top Bound Band	1200000	444000	2.7027		100 nM SIRT6	1.75392
		100 nM SIRT6 Bottom Bound Band	4900000	2790000	1.75627		300 nM SIRT6	1.93286
		100 nM SIRT6 Top Bound Band	3450000	1120000	3.08036
		300 nM SIRT6 Bottom Bound Band	3000000	1790000	1.67598
		300 nM SIRT6 Top Bound Band	11500000	3550000	3.23944

## Sheet: Figure 1c
	[Protein] (M)	Δ Anisotropy Values for each experiment
	0	0	0	0
	5e-08	0	-0.002993	0.00337657
	1e-07	0.00144619	0.00242935	0.00873155
	2e-07	0.00369252	0.0068363	0.00582072
	5e-07	0.0148331	0.01221	0.00686161
	8e-07	0.0278543	0.0161245	0.0128456
	1e-06	0.0416957	0.0218796	0.0501843
	2e-06	0.045925	0.0297412	0.0321964
	5e-06	0.0594856	0.0493766	0.0694284
	8e-06	0.0823545	0.0709632	0.0730438
	1e-05	0.0947385	0.0897479	0.0765892
	1.5e-05	0.102143	0.134974	0.108889
	2e-05	0.156162	0.140036	0.137528

## Sheet: Figure 1d
	[Protein] (M)	FRET Efficiency Values for each experiment
	0	0	0	0	0
	1e-10	0.0274817	0	0.0687569	0.0294225
	2e-10	0.0672265	0.0790181	0.0804682	0.0773476
	3e-10		0.0885813	0.123994	0.0969339
	5e-10	0.0991485	0.0933129	0.150514	0.145146
	8e-10	0.127404	0.106138	0.154664	0.146589
	1e-09	0.145051	0.158179	0.171693	0.168252
	2e-09	0.150348	0.188411	0.194735	0.185878
	3e-09		0.209192	0.210676	0.204842
	5e-09	0.212373	0.240811	0.238707	0.234041
	8e-09	0.267327	0.293551	0.250835	0.26247
	1e-08	0.292975	0.327191	0.296572	0.294143
	2e-08	0.408256	0.445462	0.403299	0.410106
	5e-08	0.558117	0.488513	0.48835	0.493167
	8e-08	0.576553	0.530737	0.520949	0.524396
	1e-07	0.591979	0.542516	0.536915	0.529235
	2e-07	0.601837	0.547444	0.550821	0.551201
	5e-07	0.612183	0.541693	0.568985	0.564607

## Sheet: Figure 2e
	[Protein] (M)	Fraction Bound Values for each experiment
	0	0	0	0	0
	1e-08	0.070419	0.0618525	0.163699	0.0392626
	3e-08	0.249392	0.181226	0.257038	0.105127
	5e-08	0.39302	0.279673	0.40807	0.160446
	1e-07	0.537778	0.570849	0.684676	0.394054
	3e-07	0.970595	0.923775	0.925371	0.747061
	5e-07	1	0.964982	1	0.940986

## Sheet: Figure 3a
	SIRT6 Residue	Disorder Tendency
	1	0.7305
	2	0.69
	3	0.6268
	4	0.5799
	5	0.609
	6	0.5502
	7	0.5395
	8	0.5263
	9	0.4934
	10	0.4828
	11	0.4599
	12	0.4803
	13	0.4712
	14	0.4559
	15	0.4253
	16	0.4139
	17	0.4148
	18	0.415
	19	0.4064
	20	0.4111
	21	0.3784
	22	0.3601
	23	0.3643
	24	0.3625
	25	0.3385
	26	0.3157
	27	0.3094
	28	0.2756
	29	0.2544
	30	0.216
	31	0.1822
	32	0.1304
	33	0.0908
	34	0.0796
	35	0.0849
	36	0.0829
	37	0.0753
	38	0.0601
	39	0.0533
	40	0.0468
	41	0.0502
	42	0.0498
	43	0.0585
	44	0.0598
	45	0.0738
	46	0.078
	47	0.0835
	48	0.1032
	49	0.1085
	50	0.1258
	51	0.1557
	52	0.1761
	53	0.2122
	54	0.2183
	55	0.2133
	56	0.2227
	57	0.2309
	58	0.2474
	59	0.2601
	60	0.2682
	61	0.2552
	62	0.2433
	63	0.2476
	64	0.2541
	65	0.2679
	66	0.2933
	67	0.31
	68	0.3216
	69	0.3237
	70	0.3268
	71	0.3311
	72	0.3425
	73	0.3226
	74	0.3199
	75	0.3408
	76	0.3472
	77	0.335
	78	0.3407
	79	0.3438
	80	0.3376
	81	0.3454
	82	0.3599
	83	0.3567
	84	0.359
	85	0.3478
	86	0.3371
	87	0.3257
	88	0.3177
	89	0.3131
	90	0.301
	91	0.2854
	92	0.2587
	93	0.2595
	94	0.2503
	95	0.2218
	96	0.2085
	97	0.1986
	98	0.1778
	99	0.1686
	100	0.1488
	101	0.1356
	102	0.1269
	103	0.1206
	104	0.1114
	105	0.0999
	106	0.088
	107	0.0764
	108	0.0765
	109	0.0742
	110	0.0837
	111	0.0778
	112	0.0877
	113	0.0954
	114	0.1027
	115	0.1107
	116	0.1207
	117	0.1419
	118	0.1873
	119	0.2102
	120	0.2268
	121	0.2532
	122	0.2652
	123	0.2428
	124	0.2295
	125	0.2121
	126	0.2167
	127	0.1886
	128	0.1415
	129	0.1232
	130	0.1062
	131	0.1069
	132	0.0779
	133	0.0645
	134	0.0591
	135	0.0508
	136	0.0416
	137	0.0422
	138	0.0442
	139	0.0354
	140	0.0466
	141	0.0584
	142	0.0662
	143	0.0802
	144	0.0773
	145	0.0827
	146	0.0845
	147	0.0932
	148	0.121
	149	0.1403
	150	0.1559
	151	0.1691
	152	0.1867
	153	0.205
	154	0.2265
	155	0.2569
	156	0.2644
	157	0.2576
	158	0.2655
	159	0.2787
	160	0.2848
	161	0.2736
	162	0.2656
	163	0.2533
	164	0.256
	165	0.2576
	166	0.2666
	167	0.267
	168	0.268
	169	0.2768
	170	0.2878
	171	0.2849
	172	0.2723
	173	0.2588
	174	0.2387
	175	0.2226
	176	0.2138
	177	0.2128
	178	0.2071
	179	0.1961
	180	0.1918
	181	0.1736
	182	0.1695
	183	0.1606
	184	0.1672
	185	0.1901
	186	0.1988
	187	0.2134
	188	0.2216
	189	0.2288
	190	0.2268
	191	0.2212
	192	0.2371
	193	0.2391
	194	0.2323
	195	0.2255
	196	0.2279
	197	0.2358
	198	0.2262
	199	0.2455
	200	0.2303
	201	0.2317
	202	0.2171
	203	0.2262
	204	0.203
	205	0.2012
	206	0.1951
	207	0.1859
	208	0.1828
	209	0.1757
	210	0.1683
	211	0.1692
	212	0.178
	213	0.1637
	214	0.1735
	215	0.1787
	216	0.1742
	217	0.1906
	218	0.1947
	219	0.2
	220	0.2171
	221	0.2185
	222	0.2284
	223	0.2277
	224	0.2404
	225	0.2385
	226	0.2399
	227	0.2262
	228	0.2357
	229	0.2183
	230	0.2191
	231	0.2072
	232	0.1746
	233	0.1653
	234	0.1615
	235	0.1491
	236	0.1593
	237	0.1576
	238	0.1708
	239	0.1882
	240	0.2069
	241	0.2151
	242	0.225
	243	0.2185
	244	0.2285
	245	0.2142
	246	0.2282
	247	0.2366
	248	0.2196
	249	0.2155
	250	0.2056
	251	0.1974
	252	0.1817
	253	0.1553
	254	0.1313
	255	0.1159
	256	0.0898
	257	0.0829
	258	0.0837
	259	0.0848
	260	0.077
	261	0.0882
	262	0.081
	263	0.0918
	264	0.0864
	265	0.1016
	266	0.1029
	267	0.0951
	268	0.1176
	269	0.1421
	270	0.1589
	271	0.171
	272	0.1856
	273	0.1956
	274	0.2088
	275	0.2287
	276	0.2602
	277	0.2715
	278	0.286
	279	0.3006
	280	0.3143
	281	0.3229
	282	0.3445
	283	0.3578
	284	0.383
	285	0.3939
	286	0.4185
	287	0.4571
	288	0.4689
	289	0.4884
	290	0.5112
	291	0.5401
	292	0.5893
	293	0.6203
	294	0.6305
	295	0.6412
	296	0.6406
	297	0.65
	298	0.6366
	299	0.6315
	300	0.6432
	301	0.6392
	302	0.6315
	303	0.6239
	304	0.6159
	305	0.6282
	306	0.6328
	307	0.6388
	308	0.6647
	309	0.6811
	310	0.6917
	311	0.6863
	312	0.6865
	313	0.6988
	314	0.702
	315	0.695
	316	0.6968
	317	0.7007
	318	0.7083
	319	0.7164
	320	0.7251
	321	0.7419
	322	0.7681
	323	0.7878
	324	0.8101
	325	0.8156
	326	0.8204
	327	0.8231
	328	0.8195
	329	0.8214
	330	0.8209
	331	0.8299
	332	0.8314
	333	0.8261
	334	0.8233
	335	0.8159
	336	0.7989
	337	0.7824
	338	0.7703
	339	0.7521
	340	0.753
	341	0.7519
	342	0.753
	343	0.7506
	344	0.7356
	345	0.7381
	346	0.7405
	347	0.7559
	348	0.7767
	349	0.8092
	350	0.859
	351	0.874
	352	0.8851
	353	0.8921
	354	0.9006
	355	0.9031

## Sheet: Figure 3c
		Fraction Bound Values for each experiment
	[Protein] (M)	SIRT6(1-292)				SIRT6(1-301)
	0	0	0	0	0	0	0	0
	1e-08	0	0			0	0	0
	3e-08	0	0	0		0.0562225	0.139298	0
	5e-08	0	0	0.0172235	0	0.409737	0.205491	0.157117
	1e-07	0.030011	0	0.138491	0.0869405	0.512345	0.45741	0.306125
	3e-07	0.61394	0.469108	0.714251	0.522129	0.890141	0.573273	0.720804
	5e-07	0.825327	0.726767	0.781942	0.677274	0.931428	0.643368	0.548255
	1e-06	0.942766	0.911298	0.899159	0.78274	1	0.572215	0.713927

## Sheet: Figure 3d
	[Protein] (M)	Fraction Bound Values for each experiment
	0	0	0	0
	1e-08	0.0598417		0.158945
	3e-08	0.225038	0.241539	0.450753
	5e-08	0.195854	0.362692	0.415853
	1e-07	0.542914	0.484851	0.665008
	3e-07	0.690356	0.651194	0.758603
	5e-07	0.879327	0.830971	0.880547

## Sheet: Figure 4c
		Fraction Bound Values for each experiment
	[Protein] (M)	DNA			NCP
	0	0	0	0	0	0	0	0
	1e-07	-0.00132626	0.129032		0.0403022	0.0508933	0.113077	0.0825691
	5e-07	0.43108	0.408556	0.436231	0.57176	0.707093	0.450875	0.66596
	8e-07	0.728491	0.8726	0.596635	0.87804	0.775626	0.637784	0.758025
	1e-06	0.763212	0.913364	0.604536	0.817576	0.665748	0.852545	0.678028
	2e-06	0.812281	0.970576	0.875932	0.832708	0.751921	0.858557	0.695035
	5e-06	0.959848	1	1	1	1	1	1
	8e-06	0.974872	1	1	1	1	1	1
	1e-05	0.972464	1	1	1	1	1	1

## Sheet: Figure 5b
		anti-H3Kac								Lane	Sample
										1	Ladder
										2	No enzyme
										3	SIRT6 5 min
			37 kDa							4	SIRT6 15 min
										5	SIRT6 45 min
										6	SIRT6 90 min
			15 kDa							7	SIRT6(1-292) 5 min
										8	SIRT6(1-292) 15 min
		anti-H3								9	SIRT6(1-292) 45 min
										10	SIRT6(1-292) 90 min
		(stripped/re-probed)								Visible Ladder Sizes (Top to Bottom)
										250 kDa
										150 kDa
										100 kDa
										75 kDa
										50 kDa
										37 kDa
										25 kDa
										20 kDa
										15 kDa

[truncated: 13 more sheets: Figure 5c, Supplementary Figure 1b, Supplementary Figure 1c, Supplementary Figure 1d, Supplementary Figure 2c, Supplementary Figure 2d, Supplementary Figure 2e, Supplementary Figure 3b, Supplementary Figure 3c, Supplementary Figure 3d, Supplementary Figure 5a, Supplementary Figure 6a, Supplementary Figure 6b]
